# Supplementary material for: Complete Polar Lipid Profile of Kefir Beverage by Hydrophilic Interaction Liquid Chromatography with HRMS and Tandem Mass Spectrometry
Source: Int J Mol Sci. 2025 Jan 28;26(3):1120. doi: 10.3390/ijms26031120 (PMC11818909; doi:10.3390/ijms26031120)
Supplement: Supplementary file 1 [file ijms-26-01120-s001.zip]

Archive with 1 entries (1 files):
- ijms-3440743-supplementary.pdf
